# Supplementary material for: Antibody Production and Immunoassay Development for Authenticating Chlorpheniramine Maleate Adulteration in Herbal Tea
Source: Foods. 2024 May 22;13(11):1609. doi: 10.3390/foods13111609 (PMC11172221; doi:10.3390/foods13111609)
Supplement: Supplementary file 1 [file foods-13-01609-s001.zip]

Archive with 1 entries (1 files):
- foods-2992721-supplementary.pdf
